# Supplementary material for: Reducing the Standard Deviation in Multiple-Assay Experiments Where the Variation Matters but the Absolute Value Does Not
Source: PLoS One. 2013 Oct 30;8(10):e78205. doi: 10.1371/journal.pone.0078205 (PMC3813515; doi:10.1371/journal.pone.0078205)
Supplement: File S1 — Perl scripts for correcting the experimental data as described in this article. Compressed zip file including the scripts, example data files, and a README file explaining basic installation and usage. (ZIP) [file pone.0078205.s001.zip]

Archive with 27 entries (22 files):
- scripts/
- scripts/.DS_Store
- __MACOSX/
- __MACOSX/scripts/
- __MACOSX/scripts/._.DS_Store
- scripts/correct.pl
- __MACOSX/scripts/._correct.pl
- scripts/csv2dat.pl
- __MACOSX/scripts/._csv2dat.pl
- scripts/data/
- scripts/data/.DS_Store
- __MACOSX/scripts/data/
- __MACOSX/scripts/data/._.DS_Store
- scripts/data/vectors.csv
- __MACOSX/scripts/data/._vectors.csv
- scripts/data/vectors.dat
- __MACOSX/scripts/data/._vectors.dat
- scripts/data/vectors_corrected.csv
- __MACOSX/scripts/data/._vectors_corrected.csv
- scripts/data/vectors_corrected.dat
- __MACOSX/scripts/data/._vectors_corrected.dat
- scripts/data/vectors_r.dat
- scripts/data/vectors_rtot.dat
- scripts/process.pl
- __MACOSX/scripts/._process.pl
- scripts/README
- __MACOSX/scripts/._README
