# Supplementary material for: Reducing the Standard Deviation in Multiple-Assay Experiments Where the Variation Matters but the Absolute Value Does Not
Source: PLoS One. 2013 Oct 30;8(10):e78205. doi: 10.1371/journal.pone.0078205 (PMC3813515; doi:10.1371/journal.pone.0078205)
Supplement: File S1 — Perl scripts for correcting the experimental data as described in this article. Compressed zip file including the scripts, example data files, and a README file explaining basic installation and usage. (ZIP) [file pone.0078205.s001.zip › scripts/correct.pl]

#!/usr/bin/perl

$name_in   = $ARGV[0];
$N_col     = $ARGV[1];
$ref_col   = $ARGV[2];


if($#ARGV == 2)
{
# First we look for the longest label and we store them in an array
    open(DAT, $name_in.".dat") ||
         die "File $name_in".".dat cannot be opened : $!\n";
	$l = 0;
	$i = 0;
    while(<DAT>)
    {
		chop;
		$line = $_;
		@q = split(/\s+/,$line);
		if($l < length($q[0])) {$l = length($q[0]);}
		$oline[$i] = $q[0];
		$i++;
	}
	close(DAT);
	
# We add spaces to the labels array
	for($j = 0; $j < $i; $j++)
	{
		$otemp = "";
		for($k = 1; $k <= ($l - length($oline[$j]) + 1); $k++)
		{$otemp = $otemp." ";}
		$oline[$j] = $oline[$j].$otemp;
	}


# Now we begin the main loop
	for($col = 1; $col <= $N_col; $col++)
	{

# If the column is the reference one, we merely add it to the output
	if($col == $ref_col)
	{
    open(DAT, $name_in.".dat") ||
         die "File $name_in".".dat cannot be opened : $!\n";
    $i = 0;
    while(<DAT>)
    {
		chop;
		$line = $_;
		@q = split(/\s+/,$line);
		$x = $q[$ref_col];
		$oline[$i] = $oline[$i].sprintf(" %14.6f",$x);
		$i++;
    }
    close(DAT);
	}

# If not, we correct it
	if($col != $ref_col)
	{
	
# We first compute the averages
    open(DAT, $name_in.".dat") ||
         die "File $name_in".".dat cannot be opened : $!\n";
    $x_m = 0.0;
    $y_m = 0.0;
    $i = 0;
    while(<DAT>)
    {
		chop;
		$line = $_;
		@q = split(/\s+/,$line);
		$x = $q[$ref_col];
		$y = $q[$col];
# DEBUG LINE
#    	printf("%i   %f   %f \n",$i+1,$x,$y);
		$x_m = $x_m + $x;
		$y_m = $y_m + $y;
		$i++;
    }
    close(DAT);
    $x_m = $x_m / $i;
    $y_m = $y_m / $i;

# Second step, we compute Cov(x,y) y sigma_x^2
    open(DAT, $name_in.".dat") ||
         die "File $name_in".".dat cannot be opened : $!\n";
    $c_m   = 0.0;
    $sx2_m = 0.0;
    $i = 0;
    while(<DAT>)
    {
		chop;
		$line = $_;
		@q = split(/\s+/,$line);
		$x = $q[$ref_col];
		$y = $q[$col];
		$c_m   = $c_m   + ($x - $x_m) * ($y - $y_m);
		$sx2_m = $sx2_m + ($x - $x_m) * ($x - $x_m);
		$i++;
    }
    close(DAT);
    $c_m   = $c_m   / $i;
    $sx2_m = $sx2_m / $i;

# As a function of these quantities, we now compute b12 y a12
	$b12 = $c_m / $sx2_m ;
	$a12 = $y_m - $b12 * $x_m;

# Finally, we calculate sigma_xy^2, and d, and we write the corrected files
#  to the array
    open(DAT, $name_in.".dat") ||
         die "File $name_in".".dat cannot be opened : $!\n";
    $sxy2_m = 0.0;
    $i = 0;
    while(<DAT>)
    {
		chop;
		$line = $_;
		@q = split(/\s+/,$line);
		$x = $q[$ref_col];
		$y = $q[$col];
		$y_corr = ($y / $b12) - ($y_m / $b12) + $x_m;
		$oline[$i] = $oline[$i].sprintf(" %14.6f",$y_corr);
		$sxy2_m = $sxy2_m + 
		  ($y - ($b12 * $x + $a12)) * ($y - ($b12 * $x + $a12));
		$i++;
    }

    close(DAT);
    $sxy2_m = sqrt($sxy2_m / $i);
    $d = sqrt(2.0) * $sxy2_m;

# DEBUG LINES
#	printf("\n");
#   printf("<x> = %f, <y>= %f, cov_xy = %f, sigma_x^2 = %f, b_xy = %f, a_xy = %f, d = %f \n",
#          $x_m,$y_m,$c_m,$sx2_m,$b12,$a12,$d);
#	printf("\n");

	}
	
	}

# We write the output files
    open(OUTD, ">".$name_in."_corrected.dat")
       || die "File $nombre_in"."_corrected.dat cannot be opened : $!\n";
    open(OUTC, ">".$name_in."_corrected.csv")
       || die "File $nombre_in"."_corrected.csv cannot be opened : $!\n";
	for($j = 0; $j < $i; $j++)
	{
		printf(OUTD $oline[$j]."\n");
		@q = split(/\s+/,$oline[$j]);
		printf(OUTC $q[0]);
		for($k = 1; $k <= $#q; $k++)
		{
			printf(OUTC ",".$q[$k]);
		}
		printf(OUTC "\n");
	}
	close(OUTD);
	close(OUTC);

} else {
    
    printf("\n Usage:\n\n");
    printf("  ./correct.pl  <File_name>  <N_col> <ref_col> \n\n");

}
