# Supplementary material for: Reducing the Standard Deviation in Multiple-Assay Experiments Where the Variation Matters but the Absolute Value Does Not
Source: PLoS One. 2013 Oct 30;8(10):e78205. doi: 10.1371/journal.pone.0078205 (PMC3813515; doi:10.1371/journal.pone.0078205)
Supplement: File S1 — Perl scripts for correcting the experimental data as described in this article. Compressed zip file including the scripts, example data files, and a README file explaining basic installation and usage. (ZIP) [file pone.0078205.s001.zip › scripts/csv2dat.pl]

#!/usr/bin/perl

$name_in = $ARGV[0];


if($#ARGV == 0)
{
# First we look for the longest label
    open(CSV, $name_in.".csv") ||
         die "File $name_in".".csv cannot be opened : $!\n";
	$l = 0;
    while(<CSV>)
    {
		chop;
		$line = $_;
		@q = split(/,+/,$line);
		if($l < length($q[0])) {$l = length($q[0]);}
	}
	close(CSV);

# Now we produce the new file
    open(CSV, $name_in.".csv") ||
         die "File $name_in".".csv cannot be opened : $!\n";
    open(DAT, ">".$name_in.".dat") ||
         die "File $name_in".".dat cannot be opened : $!\n";
    while(<CSV>)
    {
		chop;
		$line = $_;
		@q = split(/,+/,$line);
		printf(DAT $q[0]);
		for($i = 1; $i <= ($l - length($q[0]) + 1); $i++)
		{printf(DAT " ");}
		for($i = 1; $i <= $#q; $i++)
		{printf(DAT " %14.6f",$q[$i]);}
		printf(DAT "\n");
	}
	close(CSV);
	close(DAT);

} else {
    
    printf("\n Usage:\n\n");
    printf("  ./csv2dat.pl  <File_name> \n\n");

}
