# Supplementary material for: Reducing the Standard Deviation in Multiple-Assay Experiments Where the Variation Matters but the Absolute Value Does Not
Source: PLoS One. 2013 Oct 30;8(10):e78205. doi: 10.1371/journal.pone.0078205 (PMC3813515; doi:10.1371/journal.pone.0078205)
Supplement: File S1 — Perl scripts for correcting the experimental data as described in this article. Compressed zip file including the scripts, example data files, and a README file explaining basic installation and usage. (ZIP) [file pone.0078205.s001.zip › scripts/data/vectors.dat]

pMAN12         33.880000       5.650000      15.534000
pMAN17         17.600000       3.610000      11.285000
pMAN18          4.620000       0.940000       2.720000
pMAN19         55.350000       9.300000      14.524000
pMAN20         11.150000       4.780000       9.104000
pMetLuc-        0.000000       0.390000       0.540000
