# Supplementary material for: Reducing the Standard Deviation in Multiple-Assay Experiments Where the Variation Matters but the Absolute Value Does Not
Source: PLoS One. 2013 Oct 30;8(10):e78205. doi: 10.1371/journal.pone.0078205 (PMC3813515; doi:10.1371/journal.pone.0078205)
Supplement: File S1 — Perl scripts for correcting the experimental data as described in this article. Compressed zip file including the scripts, example data files, and a README file explaining basic installation and usage. (ZIP) [file pone.0078205.s001.zip › scripts/data/vectors_corrected.csv]

pMAN12	6.353477	5.650000	8.096178
pMAN17	3.639297	3.610000	5.524308
pMAN18	1.475289	0.940000	0.340015
pMAN19	9.932926	9.300000	7.484837
pMAN20	2.563962	4.780000	4.204175
pMetLuc-	0.705049	0.390000	-0.979513
