# Supplementary material for: Reducing the Standard Deviation in Multiple-Assay Experiments Where the Variation Matters but the Absolute Value Does Not
Source: PLoS One. 2013 Oct 30;8(10):e78205. doi: 10.1371/journal.pone.0078205 (PMC3813515; doi:10.1371/journal.pone.0078205)
Supplement: File S1 — Perl scripts for correcting the experimental data as described in this article. Compressed zip file including the scripts, example data files, and a README file explaining basic installation and usage. (ZIP) [file pone.0078205.s001.zip › scripts/data/vectors_corrected.dat]

pMAN12          6.353477       5.650000       8.096178
pMAN17          3.639297       3.610000       5.524308
pMAN18          1.475289       0.940000       0.340015
pMAN19          9.932926       9.300000       7.484837
pMAN20          2.563962       4.780000       4.204175
pMetLuc-        0.705049       0.390000      -0.979513
