# Supplementary material for: Reducing the Standard Deviation in Multiple-Assay Experiments Where the Variation Matters but the Absolute Value Does Not
Source: PLoS One. 2013 Oct 30;8(10):e78205. doi: 10.1371/journal.pone.0078205 (PMC3813515; doi:10.1371/journal.pone.0078205)
Supplement: File S1 — Perl scripts for correcting the experimental data as described in this article. Compressed zip file including the scripts, example data files, and a README file explaining basic installation and usage. (ZIP) [file pone.0078205.s001.zip › scripts/data/vectors_r.dat]

 0.000000  0.947066  0.852390 
 0.947066  0.000000  0.881205 
 0.852390  0.881205  0.000000 
