# Supplementary material for: Reducing the Standard Deviation in Multiple-Assay Experiments Where the Variation Matters but the Absolute Value Does Not
Source: PLoS One. 2013 Oct 30;8(10):e78205. doi: 10.1371/journal.pone.0078205 (PMC3813515; doi:10.1371/journal.pone.0078205)
Supplement: File S1 — Perl scripts for correcting the experimental data as described in this article. Compressed zip file including the scripts, example data files, and a README file explaining basic installation and usage. (ZIP) [file pone.0078205.s001.zip › scripts/process.pl]

#!/usr/bin/perl

$name_in = $ARGV[0];
$N_col   = $ARGV[1];


if($#ARGV == 1)
{
    open(OUTR, ">".$name_in."_r.dat")
       || die "File $name_in"."_r.dat cannot be opened : $!\n";

	for($col1 = 1; $col1 <= $N_col; $col1++)
	{
	for($col2 = 1; $col2 <= $N_col; $col2++)
	{
	
	$r = 0.0;
	
	if($col1 != $col2)
	{
# We first compute the averages
    open(DAT, $name_in.".dat") ||
         die "File $name_in".".dat cannot be opened : $!\n";
    $x_m = 0.0;
    $y_m = 0.0;
    $i = 0;
    while(<DAT>)
    {
		chop;
		$line = $_;
		@q = split(/\s+/,$line);
		$x = $q[$col1];		
		$y = $q[$col2];
# DEBUG LINE
#    	printf("%i   %f   %f \n",$i+1,$x,$y);
		$x_m = $x_m + $x;
		$y_m = $y_m + $y;
		$i++;
    }
    close(DAT);
    $x_m = $x_m / $i;
    $y_m = $y_m / $i;

# Second step, we compute Cov(x,y), sigma_x^2 and sigma_y^2
    open(DAT, $name_in.".dat") ||
         die "File $name_in".".dat cannot be opened : $!\n";
    $cov = 0.0;
    $sx2 = 0.0;
    $sy2 = 0.0;
    $i = 0;
    while(<DAT>)
    {
		chop;
		$line = $_;
		@q = split(/\s+/,$line);
		$x = $q[$col1];
		$y = $q[$col2];
		$cov = $cov + ($x - $x_m) * ($y - $y_m);
		$sx2 = $sx2 + ($x - $x_m) * ($x - $x_m);
		$sy2 = $sy2 + ($y - $y_m) * ($y - $y_m);
		$i++;
    }
    close(DAT);
    $cov = $cov / $i;
    $sx2 = $sx2 / $i;
    $sy2 = $sy2 / $i;
    $sx  = sqrt($sx2);
    $sy  = sqrt($sy2);

# As a function of these quantities, we now compute b, a and r
	$b = $cov / $sx2 ;
	$a = $y_m - $b * $x_m;
	$r = $cov / ($sx * $sy)

	}

# DEBUG LINE
    printf("%9.6f ",$r);
    printf(OUTR "%9.6f ",$r);

	}
	
# DEBUG LINE
	printf("\n");
	printf(OUTR "\n");
	
	}

# DEBUG LINE
	printf("\n");

	close(OUTR);


# Finally, we compute the total r of each column to the rest
    open(OUTR, ">".$name_in."_rtot.dat")
       || die "File $name_in"."_rtot.dat cannot be opened : $!\n";

    printf("Average r of each column to the rest:\n");
	for($col1 = 1; $col1 <= $N_col; $col1++)
	{

	$rtot = 0.0;
   	open(DATR, $name_in."_r.dat")
        || die "File $name_in"."_r.dat cannot be opened : $!\n";
    $i = 1;
    while(<DATR>)
    {
		chop;
		$line = $_;
		if($i < $col1)
		{
			@q = split(/\s+/,$line);
			$rtot = $rtot + $q[$col1];
		}
		if($i == $col1)
		{
			@q = split(/\s+/,$line);
			for($col2 = $col1 + 1; $col2 <= $N_col; $col2++)
			{
				$rtot = $rtot + $q[$col2];
			}
		}
		$i++;
    }
	close(DATR);
	$rtot = $rtot / ($N_col - 1.0);

    printf("%9.6f ",$rtot);
    printf(OUTR "%9.6f ",$rtot);

	}

	printf("\n");
	printf(OUTR "\n");

	close(OUTR);

} else {
    
    printf("\n Usage:\n\n");
    printf("  ./process.pl  <File_name>  <N_col> \n\n");

}
