# Supplementary material for: Reducing the Standard Deviation in Multiple-Assay Experiments Where the Variation Matters but the Absolute Value Does Not
Source: PLoS One. 2013 Oct 30;8(10):e78205. doi: 10.1371/journal.pone.0078205 (PMC3813515; doi:10.1371/journal.pone.0078205)
Supplement: File S1 — Perl scripts for correcting the experimental data as described in this article. Compressed zip file including the scripts, example data files, and a README file explaining basic installation and usage. (ZIP) [file pone.0078205.s001.zip › scripts/README]

We provide 3 scripts associated to the calculations in the article
"Reducing the standard deviation in multiple-assay experiments where the 
variation matters but the absolute value does not" by Pablo 
Echenique-Robba, Maria Alejandra Nelo-Bazan, and Jose A. Carrodeguas.
Full paper at http://arxiv.org/abs/1309.2462

------------------------------------------------------------------------------

For all the scripts to work, you need to have Perl installed,
and maybe modify the first line in each of the scripts:
#!/usr/bin/perl
if your Perl executable is located in a different location than mine.

The 3 scripts are:

csv2dat.pl -------------------------------------------------------------------

which converts CSV separated by commas, such as the one written by Excel, to
a more human-readable format which we call .dat, and which serves as the input
of the rest of scripts.

It can be run by writing, for example,

./csv2dat.pl data/vectors

which would read the example file data/vectors.csv in CSV separated by commas,
and write data/vectors.dat, also included here.

process.pl -------------------------------------------------------------------

whose main task is to compute the Pearson correlation coefficients between
each pair of columns in a .dat file, as well as the average of the 
coefficients for each column with respect to all the rest of them.

It can be run by writing, for example,

./process.pl data/vectors 3

which would read the example file data/vectors.dat (which has 3 numerical
columns, hence the 3), and would write the correlation coefficients for each
pair both in the screen and in the file data/vectors_r.dat, as well as the
total averages both in the screen and in the file data/vectors_rtot.dat

correct.pl -------------------------------------------------------------------

whose objective is to finally correct the original data.

It can be run by writing, for example,

./correct.pl data/vectors 3 2

which would read the example file data/vectors.dat (which has 3 numerical
columns, hence the 3), pick the 2nd column as the reference one (hence the 2),
and write data/vectors_corrected.dat and data/vectors_corrected.csv, which
contain the corrected data both in .dat format and in CSV separated by commas,
ready to be imported into any spreadsheet program.

------------------------------------------------------------------------------
